# Supplementary material for: METTL3 inhibition alleviates neuroinflammation and apoptosis by reducing ETV4 m6A modification
Source: Front Immunol. 2026 Jan 12;16:1717319. doi: 10.3389/fimmu.2025.1717319 (PMC12832542; doi:10.3389/fimmu.2025.1717319)
Supplement: Supplementary file 1 [file Table1.xlsx]

## Sheet: Sheet1
Gene name	forward	reverse
METTL3	5′-CTGGGCACTTGGATTTAAGGAA-3′	5′-TGAGAGGTGGTGTAGCAACTT-3′
METTL14	5′-GAGCTGAGAGTGCGGATAGC-3′	5′-GCAGATGTATCATAGGAAGCCC-3′
WTAP	5′-ATGGCACGGGATGAGTTAATTC-3′	5′-TTCCCTTAAACCAGTCACATCG-3′
FTO	5′-GACACTTGGCTTCCTTACCTG-3′	5′-CTCACCACGTCCCGAAACAA-3′
ALKBH5	5′-GCGCGGTCATCAACGACTA-3′	5′-ATCAGCAGCATACCCACTGAG-3′
c-Jun	5′-GTCCTCCATAAATGCCTGTTCC-3′	5′-GATGCAACCCACTGACCAGAT-3′
TNF-α	5′-CAGGCGGTGCCTATGTCTC-3′	5′-CGATCACCCCGAAGTTCAGTAG-3′
IL-1β	5′-GAAATGCCACCTTTTGACAGTG-3′	5′-TGGATGCTCTCATCAGGACAG-3′
IL-6	5′-CTGCAAGAGACTTCCATCCAG-3′	5′-AGTGGTATAGACAGGTCTGTTGG-3′
NF-κB	5′-ATGGCAGACGATGATCCCTAC-3′	5′-CGGAATCGAAATCCCCTCTGTT-3′
IGF2BP1	5′-CGGCAACCTCAACGAGAGT-3′	5′-GCGTAGCCGGATTTGACCAA-3′
IGF2BP2	5′-GACTACCCCGACCAGAACTG-3′	5′-GAGGCGGGATGTTCCGAATC-3′
IGF2BP3	5′-TCGAGGCGCTTTCAGGTAAAA-3′	5′-CTCTGCCGTTTAGGGACCG-3′
ETV4	5′-CGGAGGATGAAAGGCGGATAC-3′	5′-TCTTGGAAGTGACTGAGGTCC-3′
β-actin	5′-GTGACGTTGACATCCGTAAAGA-3′	5′-GCCGGACTCATCGTACTCC-3′
